# Supplementary material for: Molecular Evolution of PTEN Pseudogenes in Mammals
Source: PLoS One. 2016 Dec 9;11(12):e0167851. doi: 10.1371/journal.pone.0167851 (PMC5148010; doi:10.1371/journal.pone.0167851)
Supplement: S1 Table — (XLSX) [file pone.0167851.s006.xlsx]

## Sheet: Table S1
Order	Common name	Scientific name	PTEN (location)	The length of PTEN mRNA (bp)	Gene ID	No.of PTENp	The length of PTENp (bp)	Pseudogene Gene ID	EST of PTEN/PTEN pseudogenes	Unigene
Primates	Human	Homo sapiens	PTEN(chr10)	5572bp	5728	1	3917bp	11191	PTEN:Represented by 396 ESTs from 178 cDNA libraries/PTENP1:Represented by 94 ESTs from 47 cDNA libraries.	715625/708875
	Chimpanzee	Pan troglodytes	PTEN(chr10)	5212bp	466142	1	1423bp	no	No items found/No items found.	NO
	Pygmy chimpanzee	Pan paniscus	PTEN(chr10)	8135bp	100983152	1	1944bp	100995377	No items found/No items found.	NO
	Orangutan	Pongo abelii	PTEN(chr10)	4968bp	100171828	1	1204bp	100936975	PTEN:Represented by 8 ESTs from 2 cDNA libraries/No items found.	3478147
	Gorilla	Gorilla gorilla gorilla	PTEN(chr10)	8420bp	101147526	1	1462bp	101145839	No items found/No items found.	NO
	Crab-eating macaque	Macaca fascicularis	PTEN(chr9)	5701bp	101867036	1	1608bp	102147304	No items found/No items found.	NO
	Rhesus macaque	Macaca mulatta	PTEN(chr9)	4684bp	705121	1	1153bp	107000596	PTEN:Represented by 1 ESTs from 1 cDNA libraries/No items found.	5925899
	Baboon	Papio anubis	PTEN(chr9)	4964bp	101016586	1	2410bp	103881028	No items found/No items found.	NO
	Green monkey	Chlorocebus sabaeus	PTEN(chr9)	5493bp	103216211	no	N/A	N/A	No items found/No items found.	NO
	Marmoset	Callithrix jacchus	PTEN(chr12)	2427bp	100393460	no	N/A	N/A	No items found/No items found.	NO
	Squirrel monkey	Saimiri boliviensis boliviensis	PTEN(un)	7901bp	101039215	no	N/A	N/A	No items found/No items found.	NO
	Gibbon	Nomascus leucogenys	PTEN(chr3)	8111bp	100605147	1	2084bp	100592532	No items found/No items found.	NO
	Bush baby	Otolemur garnettii	PTEN(un)	5298bp	100959283	no	N/A	N/A	No items found/No items found.	NO
Rodents	Mouse	Mus musculus	PTEN(chr19)	8229bp	19211	no	N/A	N/A	No items found/No items found.	NO
	Rat	Rattus norvegicus	PTEN(chr1)	1212bp (partial sequence, no 5'UTR/3'UTR)	50557	no	N/A	N/A	No items found/No items found.	NO
	Naked mole rat	Heterocephalus glaber	PTEN(un)	1971bp (partial sequence,incomplete on the 5' end)	101714930	17	2407bp/1479bp/1622bp/1277bp/1378bp/1243bp/1022bp/972bp/1015bp/1971bp/3545bp/1230bp/6915bp/1121bp/2793bp/3747bp/1217bp	101710562/101719919/101701169/101696831/101712291/101712995/101722798/101699460/101699742/101714729/101710524/101703570/101708928/101706156/101714056/101724221/101708862	No items found/No items found.	NO
	Blind mole rat	Nannospalax galili	PTEN(un)	2245bp	103738044	1	8842bp	103751659	No items found/No items found.	NO
	Golden hamster	Mesocricetus auratus	PTEN(un)	5514bp	101825008	no	N/A	N/A	No items found/No items found.	NO
	Chinese hamster	Cricetulus griseus	PTEN(un)	3575bp	100764294	no	N/A	N/A	No items found/No items found.	NO
	Prairie vole	Microtus ochrogaster	PTEN(chr8)	5449bp	102002926	no	N/A	N/A	No items found/No items found.	NO
	Prairie deer mouse	Peromyscus maniculatus bairdii	PTEN(un)	7852bp	102922854	no	N/A	N/A	No items found/No items found.	NO
	Guinea pig	Cavia porcellus	PTEN(un)	8037bp (partial seuqence, no 5'UTR)	100723659	1	1169bp	100727976	No items found/No items found.	NO
	Lesser egyptian jerboa	Jaculus jaculus	PTEN(un)	5250bp	101607620	no	N/A	N/A	No items found/No items found.	NO
	Degu	Octodon degus	PTEN(un)	2011bp (partial sequence, no 3'UTR)	101578502	3	653bp/876bp/1546bp	101589163/101592705/101564096	No items found/No items found	NO
	Long-tailed chinchilla	Chinchilla lanigera	PTEN(un)	7980bp	102026655	1	1221bp	102022200	No items found/No items found	NO
	Thirteen-lined ground squirrel	Ictidomys tridecemlineatus	PTEN(un)	5500bp	101957392	no	N/A	N/A	No items found/No items found	NO
Even-toed ungulates	Cattle	Bos taurus	PTEN(chr26)	6868bp	540786	no	N/A	N/A	No items found/No items found	NO
	Wild yak	Bos mutus	PTEN(un)	4843bp	102268478	no	N/A	N/A	No items found/No items found	NO
	Goat	Capra hircus	PTEN(chr26)	4805bp	102185891	no	N/A	N/A	No items found/No items found	NO
	Sheep	Ovis aries	PTEN(chr22)	4818bp	101119351	no	N/A	N/A	No items found/No items found	NO
	Chiru	Pantholops hodgsonii	PTEN(un)	4794bp	102337473	no	N/A	N/A	No items found/No items found	NO
	Domestic water buffalo	Bubalus bubalis	PTEN(un)	5236bp	102405361	no	N/A	N/A	No items found/No items found	NO
	Killer whale	Orcinus orca	PTEN(un)	5513bp	101289838	no	N/A	N/A	No items found/No items found	NO
	Sperm whale	Physeter catodon	PTEN(un)	4122bp	102984551	no	N/A	N/A	No items found/No items found	NO
	North Pacific minke whale	Balaenoptera acutorostrata scammoni	PTEN(un)	6018bp	102998704	no	N/A	N/A	No items found/No items found	NO
	Pig	Sus scrofa	PTEN(chr14)	1575bp	100156264	3	1441bp/1226bp/1812bp	100518212/100516391/102158101	PTEN:Represented by 23 ESTs from 16 cDNA libraries/No items found.	447754
	Alpaca	Vicugna pacos	PTEN(un)	4846bp	102530539	no	N/A	N/A	No items found/No items found	NO
	Wild bactrian camel	Camelus ferus	PTEN(un)	4795bp	102515104	no	N/A	N/A	No items found/No items found	NO
Carnivores	European domestic ferret	Mustela putorius furo	PTEN(un)	930bp (partial seuqence, no 5'UTR)	101670064	no	N/A	N/A	No items found/No items found	NO
	Dog	Canis lupus familiaris	PTEN(chr26)	1396bp	403832	no	N/A	N/A	No items found/No items found	NO
	Cat	Felis catus	PTEN(chrD2)	1956bp	101091813	no	N/A	N/A	No items found/No items found	NO
	Siberian tiger	Panthera tigris altaica	PTEN(un)	4711bp	102972446	no	N/A	N/A	No items found/No items found	NO
	Weddell seal	Leptonychotes weddellii	PTEN(un)	5446bp	102744825	no	N/A	N/A	No items found/No items found	NO
	Pacific walrus	Odobenus rosmarus divergens	PTEN(un)	5575bp	101367385	no	N/A	N/A	No items found/No items found	NO
	Giant panda	Ailuropoda melanoleuca	PTEN(un)	1626bp	100469483	no	N/A	N/A	No items found/No items found	NO
Bats	Brandt's bat	Myotis brandtii	PTEN(un)	4109bp	102257838	no	N/A	N/A	No items found/No items found	NO
	David's myotis	Myotis davidii	PTEN(un)	4624bp	102755323	no	N/A	N/A	No items found/No items found	NO
	Little brown bat	Myotis lucifugus	PTEN(un)	4750bp	102428304	no	N/A	N/A	No items found/No items found	NO
	Black flying fox	Pteropus alecto	PTEN(un)	1572bp	102881949	no	N/A	N/A	No items found/No items found	NO
Odd-toed ungulates	Horse	Equus caballus	PTEN(chr1)	7269bp	100062388	no	N/A	N/A	No items found/No items found	NO
	Southern white rhinoceros	Ceratotherium simum simum	PTEN(un)	5512bp	101399337	no	N/A	N/A	No items found/No items found	NO
Insectivores	Eurasian common shrew	Sorex araneus	PTEN(un)	1391bp	101558235	no	N/A	N/A	No items found/No items found	NO
	Star-nosed mole	Condylura cristata	PTEN(un)	3169bp	101628846	no	N/A	N/A	No items found/No items found	NO
	Cape golden mole	Chrysochloris asiatica	PTEN(un)	2527bp	102833434	no	N/A	N/A	No items found/No items found	NO
	Cape long-eared elephant shrew	Elephantulus edwardii	PTEN(un)	2341bp	102843984	no	N/A	N/A	No items found/No items found	NO
	Lesser hedgehog tenrec	Echinops telfairi	PTEN(un)	3343bp	101640563	no	N/A	N/A	No items found/No items found	NO
Rabbits & Hares	Southern American pika	Ochotona princeps	PTEN(un)	3587bp	101529935	no	N/A	N/A	No items found/No items found	NO
	Rabbit	Oryctolagus cuniculus	PTEN(chr18)	3165bp	100358716	no	N/A	N/A	No items found/No items found	NO
Tree shrew	Chinese tree shrew	Tupaia chinensis	PTEN(un)	1591bp (partial sequence, incomplete on the 3' end)	102489114	no	N/A	N/A	No items found/No items found	NO
Sirenia	Florida manatee	Trichechus manatus latirostris	PTEN(un)	5531bp	101355243	no	N/A	N/A	No items found/No items found	NO
Cingulata	Nine-banded armadillo	Dasypus novemcinctus	PTEN(un)	8260bp	101445493	1	1202bp	101434636	No items found/No items found	NO
Proboscidea	African elephant	Loxodonta africana	PTEN(un)	2527bp	100660561	no	N/A	N/A	No items found/No items found	NO
Dasyuromorphia	Tasmanian devil	Sarcophilus harrisii	PTEN(chr1)	1957bp	100927199	1	1314bp	100917207	No items found/No items found	NO
Didelphimorphia	Gray short-tailed opossum	Monodelphis domestica	PTEN(chr1)	4282bp	100013036	no	N/A	N/A	No items found/No items found	NO
Monotremes	Duckbill platypus	Ornithorhynchus anatinus	PTEN(un)	2368bp	100074365	no	N/A	N/A	No items found/No items found	NO
The N/A means not available.
