# Supplementary material for: Molecular Evolution of PTEN Pseudogenes in Mammals
Source: PLoS One. 2016 Dec 9;11(12):e0167851. doi: 10.1371/journal.pone.0167851 (PMC5148010; doi:10.1371/journal.pone.0167851)
Supplement: S2 Table — (XLSX) [file pone.0167851.s007.xlsx]

## Sheet: Table S2
Species	Common name	Scientific name	Chromosomal location	copies	full length or partial	introns	pseudogene type	Accession number	Assembly name	dbEST Id	note
Human_PTENp1	human	Homo sapiens	Chr9:33673504..33677420, complement	1	full length	no	processed pseudogene	NC_000009.12	GRCh38.p2 (GCF_000001405.28)	37887344	transcript_id=NR_023917.1
Chimpanzee_PTENp1	Chimpanzee	Pan troglodytes	Chr9:34075344..34076566,complement	1	partial length	no	processed pseudogene	NC_006476.3	Pan_troglodytes-2.1.4	no	no
Pygmy chimpanzee_PTENp1	Pygmy chimpanzee	Pan paniscus	Chr9:34325544..34329316, complement	1	full length	no	processed pseudogene	NC_027877.1	panpan1.1 (GCF_000258655.2)	no	transcript_id=XR_609063.2;similarity to: 4 mRNAs, 30 ESTs, 17 Proteins, and 67% coverage of the annotated genomic feature by RNAseq alignments
Orangutan_PTENp1	Orangutan	pongo abelii	Chr9:27984642..27985845	1	partial length	no	processed pseudogene	NC_012600.1	P_pygmaeus_2.0.2(GCF_000001545.4)	no	similarity to: 16 ESTs, 17 Proteins, and 94% coverage of the annotated genomic feature by RNAseq alignments
Gorilla_PTENp1	Gorilla	Gorilla gorilla gorilla	Chr9:34337822..34339283, complement	1	partial length	no	processed pseudogene	NC_018433.1	gorGor3.1 (GCF_000151905.1)	no	similarity to: 1 mRNA, 10 ESTs, 1 Protein
Crab-eating macaque_PTENp1	Crab-eating macaque	macaca fascicularis	ChrUn:79602..82053, complement	1	full length	no	processed pseudogene	NW_005093482.1	Macaca_fascicularis_5.0	no	similarity to: 15 Proteins, and 89% coverage of the annotated genomic feature by RNAseq alignments
Rhesus macaque_PTENp1	Rhesus macaque	macaca mulatta	Chr10:65448856..65451616	1	partial length	no	processed pseudogene	NC_027902.1	Mmul_8.0.1 (GCF_000772875.2)	no	similarity to: 2 ESTs, 16 Proteins, and 93% coverage of the annotated genomic feature by RNAseq alignments
Baboon_PTENp1	Baboon	Papio anubis	ChrUn:102837..105261	1	full length	no	processed pseudogene	NW_003883235.1	Panu_2.0(GCF_000264685.2)	no	similarity to: 4 ESTs, 17 Proteins, and 100% coverage of the annotated genomic feature by RNAseq alignments
Gibbon_PTENp1	Gibbon	Nomascus leucogenys	Chr14:42544292..42546521	1	full length	1	unprocessed pseudogene	NC_019829.1	Nleu_3.0 (GCF_000146795.2)	no	similarity to: 32 ESTs, 20 Proteins;miscRNA:XR_001114393.1
long-tailed chinchilla_PTENp1	long-tailed chinchilla	Chinchilla lanigera	ChrUn:2454830..2456075, complement	1	partial length	no	processed pseudogene	NW_004955498.1	ChiLan1.0 (GCF_000276665.1)	no	similarity to: 14 Proteins, and 60% coverage of the annotated genomic feature by RNAseq alignments
Blind-mole rat_PTENp1	Blind-mole rat	Nannospalax galili	ChrUn:2310925..2319766, complement	1	full length	1	unprocessed pseudogene	NW_008357493.1	S.galili_v1.0 (GCF_000622305.1)	no	similarity to: 12 Proteins, and 42% coverage of the annotated genomic feature by RNAseq alignments
Naked-mole rat_PTENp1	Naked-mole rat	heterocephalus glaber	ChrUn:677753..678956, complement	1	full length	no	processed pseudogene	NW_004624851.1	HetGla_female_1.0	no	similarity to: 11 Proteins, and 57% coverage of the annotated genomic feature by RNAseq alignments
Naked-mole rat_PTENp2	Naked-mole rat	heterocephalus glaber	ChrUn:781399..783168	1	full length	1	unprocessed pseudogene	NW_004624757.1		no	similarity to: 11 Proteins, and 22% coverage of the annotated genomic feature by RNAseq alignments
Naked-mole rat_PTENp3	Naked-mole rat	heterocephalus glaber	ChrUn:1846923..1848199	1	full length	no	processed pseudogene	NW_004624810.1		no	similarity to: 11 Proteins, and 32% coverage of the annotated genomic feature by RNAseq alignments
Naked-mole rat_PTENp4	Naked-mole rat	heterocephalus glaber	ChrUn:4168621..4170099, complement	1	full length	no	processed pseudogene	NW_004624748.1		no	similarity to: 11 Proteins, and 100% coverage of the annotated genomic feature by RNAseq alignments
Naked-mole rat_PTENp5	Naked-mole rat	heterocephalus glaber	ChrUn:36935630..36936839, complement	1	full length	no	processed pseudogene	NW_004624732.1		no	similarity to: 11 Proteins, and 23% coverage of the annotated genomic feature by RNAseq alignments
Naked-mole rat_PTENp6	Naked-mole rat	heterocephalus glaber	ChrUn:1213693..1215070, complement	1	full length	no	processed pseudogene	NW_004624925.1		no	similarity to: 11 Proteins, and 88% coverage of the annotated genomic feature by RNAseq alignments
Naked-mole rat_PTENp7	Naked-mole rat	heterocephalus glaber	ChrUn:1894282..1895524	1	full length	no	processed pseudogene	NW_004624910.1		no	similarity to: 11 Proteins, and 22% coverage of the annotated genomic feature by RNAseq alignments
Naked-mole rat_PTENp8	Naked-mole rat	heterocephalus glaber	ChrUn:6704158..6707702	1	partial length	1	unprocessed pseudogene	NW_004624808.1		no	similarity to: 11 Proteins, and 36% coverage of the annotated genomic feature by RNAseq alignments
Naked-mole rat_PTENp9	Naked-mole rat	heterocephalus glaber	ChrUn:4610747..4611976	1	partial length	1	unprocessed pseudogene	NW_004624752.1		no	similarity to: 11 Proteins, and 43% coverage of the annotated genomic feature by RNAseq alignments
Naked-mole rat_PTENp10	Naked-mole rat	heterocephalus glaber	ChrUn:295981..297002, complement	1	partial length	no	processed pseudogene	NW_004624904.1		no	similarity to: 1 Protein
Naked-mole rat_PTENp11	Naked-mole rat	heterocephalus glaber	ChrUn:4308165..4310957	1	partial length	1	unprocessed pseudogene	NW_004624876.1		no	similarity to: 11 Proteins
Naked-mole rat_PTENp12	Naked-mole rat	heterocephalus glaber	ChrUn:226389..227403	1	partial length	no	processed pseudogene	NW_004625008.1		no	similarity to: 1 Protein
Naked-mole rat_PTENp13	Naked-mole rat	heterocephalus glaber	ChrUn:1026633..1033544	1	full length	1	unprocessed pseudogene	NW_004624936.1		no	similarity to: 1 Protein
Naked-mole rat_PTENp14	Naked-mole rat	heterocephalus glaber	ChrUn:638100..639220, complement	1	partial length	1	unprocessed pseudogene	NW_004624949.1		no	similarity to: 9 Proteins
Naked-mole rat_PTENp15	Naked-mole rat	heterocephalus glaber	ChrUn:1701676..1702647	1	partial length	no	processed pseudogene	NW_004624876.1		no	similarity to: 7 Proteins
Naked-mole rat_PTENp16	Naked-mole rat	heterocephalus glaber	ChrUn:1195578..1199324	1	partial length	1	unprocessed pseudogene	NW_004624935.1		no	similarity to: 1 Protein
Naked-mole rat_PTENp17	Naked-mole rat	heterocephalus glaber	ChrUn:486123..487339, complement	1	full length	2	unprocessed pseudogene	NW_004624746.1		no	similarity to: 11 Proteins
Guinea_pig_PTENp1	Domestic guinea pig	cavia procellus	ChrUn:17548650..17549818	1	Partial length	1	unprocessed pseudogene	NT_176408.1	Cavpor3.0(GCF_000151735.1)	no	similarity to: 11 Proteins
Pig_PTENp1	Pig	Sus scrofa	Chr10:79035544..79036984	1	full length	no	processed pseudogene	NC_010452.3	Sscrofa10.2(GCF_000003025.5)	no	similarity to: 12 Proteins, and 93% coverage of the annotated genomic feature by RNAseq alignments
Pig_PTENp2	Pig	Sus scrofa	Chr10:78877672..78878897	1	Partial length	no	processed pseudogene	NC_010452.3		no	similarity to: 12 Proteins, and 86% coverage of the annotated genomic feature by RNAseq alignments
Pig_PTENp3	Pig	Sus scrofa	Chr: 2:77200642..77212497, complement	1	full length	2	unprocessed pseudogene	NC_010444.3		no	similarity to: 1 Protein, and 100% coverage of the annotated genomic feature by RNAseq alignments
Degu_PTENp1	Degu	octodon degus	ChrUn:8433744..8434396, complement	1	Partial length	no	processed pseudogene	NW_004524640.1	OctDeg1.0 (GCF_000260255.1)	no	similarity to: 12 Proteins
Degu_PTENp2	Degu	octodon degus	ChrUn:9503195..9504120, complement	1	Partial length	1	unprocessed pseudogene	NW_004524667.1		no	similarity to: 1 Protein
Degu_PTENp3	Degu	octodon degus	ChrUn:8271267..8272812, complement	1	full length	1	unprocessed pseudogene	NW_004524687.1		no	similarity to: 1 Protein
Nine-banded armadillo_PTENp1	Nine-banded armadillo	dasypus novemcinctus	ChrUn:71037..72238, complement	1	Partial length	no	processed pseudogene	NW_004482032.1	Dasnov3.0(GCF_000208655.1)	no	similarity to: 12 Proteins, and 6% coverage of the annotated genomic feature by RNAseq alignments
Tasmanian devil_PTENp1	Tasmanian devil	sarcophilus harrisii	ChrX:274518..291236	1	Partial length	no	processed pseudogene	NW_003849620.1	Devil_ref v7.0(GCF_000189315.1)	no	similarity to: 8 Proteins
