# Supplementary material for: Molecular Evolution of PTEN Pseudogenes in Mammals
Source: PLoS One. 2016 Dec 9;11(12):e0167851. doi: 10.1371/journal.pone.0167851 (PMC5148010; doi:10.1371/journal.pone.0167851)
Supplement: S3 Table — (XLSX) [file pone.0167851.s008.xlsx]

## Sheet: Table S3
name of miRNAs	sequence of miRNAs
>hsa-miR-20a-5p MIMAT0000075	UAAAGUGCUUAUAGUGCAGGUAG
>hsa-miR-20a-3p MIMAT0004493	ACUGCAUUAUGAGCACUUAAAG
>hsa-miR-19b-1-5p MIMAT0004491	AGUUUUGCAGGUUUGCAUCCAGC
>hsa-miR-19b-3p MIMAT0000074	UGUGCAAAUCCAUGCAAAACUGA
>hsa-miR-21-5p MIMAT0000076	UAGCUUAUCAGACUGAUGUUGA
>hsa-miR-21-3p MIMAT0004494	CAACACCAGUCGAUGGGCUGU
>hsa-miR-26a-5p MIMAT0000082	UUCAAGUAAUCCAGGAUAGGCU
>hsa-miR-26a-1-3p MIMAT0004499	CCUAUUCUUGGUUACUUGCACG
>hsa-miR-214-5p MIMAT0004564	UGCCUGUCUACACUUGCUGUGC
>hsa-miR-214-3p MIMAT0000271	ACAGCAGGCACAGACAGGCAGU
