# Supplementary material for: Molecular Evolution of PTEN Pseudogenes in Mammals
Source: PLoS One. 2016 Dec 9;11(12):e0167851. doi: 10.1371/journal.pone.0167851 (PMC5148010; doi:10.1371/journal.pone.0167851)
Supplement: S4 Table — (XLSX) [file pone.0167851.s009.xlsx]

## Sheet: Table S4
Species	PTENs and PTENps 3'UTR		Shared miRNAs	Species	PTENs and PTENps 3'UTR		Shared miRNAs	Species	PTENs and PTENps 3'UTR		Shared miRNAs
Human	PTEN 3'UTR	PTENp1 3'UTR	miR-20a,miR-21,miR-214,miR-19b,miR-26a	Nine_banded_armadillo	PTEN 3'UTR	PTENp1 3'UTR	miR-20a,miR-21,miR-214,miR-19b,miR-26a	NMR	PTEN 3'UTR	PTENp1 3'UTR	miR-19b,miR-26a,miR-20a
	hsa-miR-20a-5p MIMAT0000075	hsa-miR-19b-1-5p MIMAT0004491			hsa-miR-214-3p MIMAT0000271	hsa-miR-214-3p MIMAT0000271			hsa-miR-19b-1-5p MIMAT0004491	hsa-miR-19b-1-5p MIMAT0004491
	hsa-miR-214-3p MIMAT0000271	hsa-miR-214-3p MIMAT0000271			hsa-miR-20a-5p MIMAT0000075	hsa-miR-19b-1-5p MIMAT0004491			hsa-miR-26a-5p MIMAT0000082	hsa-miR-26a-5p MIMAT0000082
	hsa-miR-19b-1-5p MIMAT0004491	hsa-miR-20a-5p MIMAT0000075			hsa-miR-19b-1-5p MIMAT0004491	hsa-miR-20a-5p MIMAT0000075			hsa-miR-20a-5p MIMAT0000075	hsa-miR-21-3p MIMAT0004494
	hsa-miR-214-5p MIMAT0004564	hsa-miR-21-3p MIMAT0004494			hsa-miR-19b-3p MIMAT0000074	hsa-miR-26a-5p MIMAT0000082			hsa-miR-26a-1-3p MIMAT0004499	hsa-miR-214-3p MIMAT0000271
	hsa-miR-26a-5p MIMAT0000082	hsa-miR-26a-5p MIMAT0000082			hsa-miR-26a-5p MIMAT0000082	hsa-miR-214-5p MIMAT0004564				hsa-miR-20a-5p MIMAT0000075
	hsa-miR-21-3p MIMAT0004494	hsa-miR-214-5p MIMAT0004564			hsa-miR-214-5p MIMAT0004564	hsa-miR-21-5p MIMAT0000076				hsa-miR-26a-1-3p MIMAT0004499
	hsa-miR-20a-3p MIMAT0004493	hsa-miR-21-5p MIMAT0000076			hsa-miR-26a-1-3p MIMAT0004499	hsa-miR-20a-3p MIMAT0004493			PTENp2 3'UTR	PTENp3 3'UTR
	hsa-miR-19b-3p MIMAT0000074	hsa-miR-26a-1-3p MIMAT0004499			hsa-miR-20a-3p MIMAT0004493	hsa-miR-19b-3p MIMAT0000074			hsa-miR-19b-1-5p MIMAT0004491	hsa-miR-19b-1-5p MIMAT0004491
	hsa-miR-21-5p MIMAT0000076	hsa-miR-20a-3p MIMAT0004493			hsa-miR-21-5p MIMAT0000076	hsa-miR-26a-1-3p MIMAT0004499			hsa-miR-26a-5p MIMAT0000082	hsa-miR-20a-5p MIMAT0000075
	hsa-miR-26a-1-3p MIMAT0004499	hsa-miR-19b-3p MIMAT0000074			hsa-miR-21-3p MIMAT0004494	hsa-miR-21-3p MIMAT0004494			hsa-miR-20a-5p MIMAT0000075	hsa-miR-26a-5p MIMAT0000082
Rhesus_macaque	PTEN 3'UTR	PTENp1 3'UTR	miR-20a,miR-21,miR-214,miR-19b,miR-26a	Pygmy_chimpanzee	PTEN 3'UTR	PTENp1 3'UTR	miR-20a,miR-21,miR-214,miR-19b,miR-26a		hsa-miR-26a-1-3p MIMAT0004499	hsa-miR-26a-1-3p MIMAT0004499
	hsa-miR-19b-3p MIMAT0000074	hsa-miR-19b-1-5p MIMAT0004491			hsa-miR-214-3p MIMAT0000271	hsa-miR-20a-5p MIMAT0000075				hsa-miR-214-3p MIMAT0000271
	hsa-miR-20a-5p MIMAT0000075	hsa-miR-214-3p MIMAT0000271			hsa-miR-26a-5p MIMAT0000082	hsa-miR-214-3p MIMAT0000271			PTENp4 3'UTR	PTENp5 3'UTR
	hsa-miR-26a-5p MIMAT0000082	hsa-miR-214-5p MIMAT0004564			hsa-miR-214-5p MIMAT0004564	hsa-miR-26a-5p MIMAT0000082			hsa-miR-19b-1-5p MIMAT0004491	hsa-miR-214-5p MIMAT0004564
	hsa-miR-26a-1-3p MIMAT0004499	hsa-miR-21-3p MIMAT0004494			hsa-miR-20a-5p MIMAT0000075	hsa-miR-21-3p MIMAT0004494			hsa-miR-20a-3p MIMAT0004493	hsa-miR-19b-1-5p MIMAT0004491
	hsa-miR-214-3p MIMAT0000271	hsa-miR-26a-1-3p MIMAT0004499			hsa-miR-19b-3p MIMAT0000074	hsa-miR-19b-3p MIMAT0000074			hsa-miR-214-5p MIMAT0004564	hsa-miR-26a-1-3p MIMAT0004499
	hsa-miR-214-5p MIMAT0004564	hsa-miR-20a-3p MIMAT0004493			hsa-miR-20a-3p MIMAT0004493	hsa-miR-19b-1-5p MIMAT0004491			hsa-miR-214-3p MIMAT0000271	hsa-miR-26a-5p MIMAT0000082
	hsa-miR-21-5p MIMAT0000076	hsa-miR-21-5p MIMAT0000076			hsa-miR-26a-1-3p MIMAT0004499	hsa-miR-214-5p MIMAT0004564			hsa-miR-20a-5p MIMAT0000075	hsa-miR-20a-3p MIMAT0004493
	hsa-miR-21-3p MIMAT0004494				hsa-miR-19b-1-5p MIMAT0004491	hsa-miR-26a-1-3p MIMAT0004499				hsa-miR-21-3p MIMAT0004494
	hsa-miR-19b-1-5p MIMAT0004491				hsa-miR-21-3p MIMAT0004494					hsa-miR-20a-5p MIMAT0000075
	hsa-miR-20a-3p MIMAT0004493				hsa-miR-21-5p MIMAT0000076				PTENp6 3'UTR	PTENp7 3'UTR
Baboon	PTEN 3'UTR	PTENp1 3'UTR	miR-20a,miR-21,miR-214,miR-19b,miR-26a	Tasmanian_devil	PTEN 3'UTR	PTENp1 3'UTR	miR-19b,miR-26a,miR-21,miR-20a		hsa-miR-19b-1-5p MIMAT0004491	hsa-miR-19b-1-5p MIMAT0004491
	hsa-miR-19b-3p MIMAT0000074	hsa-miR-19b-1-5p MIMAT0004491			hsa-miR-214-5p MIMAT0004564	hsa-miR-20a-5p MIMAT0000075			hsa-miR-214-3p MIMAT0000271	hsa-miR-21-5p MIMAT0000076
	hsa-miR-26a-5p MIMAT0000082	hsa-miR-214-3p MIMAT0000271			hsa-miR-20a-5p MIMAT0000075	hsa-miR-19b-1-5p MIMAT0004491			hsa-miR-20a-5p MIMAT0000075	hsa-miR-20a-5p MIMAT0000075
	hsa-miR-20a-5p MIMAT0000075	hsa-miR-26a-1-3p MIMAT0004499			hsa-miR-19b-1-5p MIMAT0004491	hsa-miR-26a-1-3p MIMAT0004499			hsa-miR-26a-5p MIMAT0000082	hsa-miR-19b-3p MIMAT0000074
	hsa-miR-214-3p MIMAT0000271	hsa-miR-214-5p MIMAT0004564			hsa-miR-214-3p MIMAT0000271	hsa-miR-19b-3p MIMAT0000074			hsa-miR-21-5p MIMAT0000076	hsa-miR-26a-5p MIMAT0000082
	hsa-miR-26a-1-3p MIMAT0004499	hsa-miR-21-3p MIMAT0004494			hsa-miR-26a-5p MIMAT0000082	hsa-miR-21-3p MIMAT0004494				hsa-miR-214-3p MIMAT0000271
	hsa-miR-214-5p MIMAT0004564	hsa-miR-20a-3p MIMAT0004493			hsa-miR-19b-3p MIMAT0000074				PTENp8 3'UTR	PTENp9 3'UTR
	hsa-miR-21-5p MIMAT0000076	hsa-miR-21-5p MIMAT0000076			hsa-miR-21-3p MIMAT0004494				hsa-miR-26a-5p MIMAT0000082	hsa-miR-214-5p MIMAT0004564
	hsa-miR-19b-1-5p MIMAT0004491			Gibbon	PTEN 3'UTR	PTENp1 3'UTR	miR-20a,miR-21,miR-214,miR-19b,miR-26a		hsa-miR-20a-5p MIMAT0000075	hsa-miR-19b-1-5p MIMAT0004491
	hsa-miR-21-3p MIMAT0004494				hsa-miR-214-3p MIMAT0000271	hsa-miR-19b-1-5p MIMAT0004491			hsa-miR-19b-1-5p MIMAT0004491	hsa-miR-20a-5p MIMAT0000075
	hsa-miR-20a-3p MIMAT0004493				hsa-miR-214-5p MIMAT0004564	hsa-miR-214-5p MIMAT0004564			hsa-miR-26a-1-3p MIMAT0004499	hsa-miR-214-3p MIMAT0000271
Chimpanzee	PTEN 3'UTR	PTENp1 3'UTR	miR-20a,miR-21,miR-214,miR-19b,miR-26a		hsa-miR-20a-5p MIMAT0000075	hsa-miR-20a-5p MIMAT0000075				hsa-miR-26a-5p MIMAT0000082
	hsa-miR-19b-3p MIMAT0000074	hsa-miR-214-3p MIMAT0000271			hsa-miR-19b-3p MIMAT0000074	hsa-miR-214-3p MIMAT0000271				hsa-miR-21-5p MIMAT0000076
	hsa-miR-214-3p MIMAT0000271	hsa-miR-20a-5p MIMAT0000075			hsa-miR-26a-1-3p MIMAT0004499	hsa-miR-26a-1-3p MIMAT0004499			PTENp10 3'UTR	PTENp11 3'UTR
	hsa-miR-214-5p MIMAT0004564	hsa-miR-21-3p MIMAT0004494			hsa-miR-19b-1-5p MIMAT0004491	hsa-miR-19b-3p MIMAT0000074			hsa-miR-19b-1-5p MIMAT0004491	hsa-miR-214-3p MIMAT0000271
	hsa-miR-26a-5p MIMAT0000082	hsa-miR-26a-5p MIMAT0000082			hsa-miR-20a-3p MIMAT0004493	hsa-miR-26a-5p MIMAT0000082			hsa-miR-20a-5p MIMAT0000075	hsa-miR-214-5p MIMAT0004564
	hsa-miR-19b-1-5p MIMAT0004491	hsa-miR-19b-3p MIMAT0000074			hsa-miR-26a-5p MIMAT0000082	hsa-miR-21-3p MIMAT0004494			hsa-miR-214-5p MIMAT0004564	hsa-miR-21-3p MIMAT0004494
	hsa-miR-20a-5p MIMAT0000075	hsa-miR-19b-1-5p MIMAT0004491			hsa-miR-21-3p MIMAT0004494	hsa-miR-21-5p MIMAT0000076				hsa-miR-19b-1-5p MIMAT0004491
	hsa-miR-21-5p MIMAT0000076	hsa-miR-214-5p MIMAT0004564			hsa-miR-21-5p MIMAT0000076	hsa-miR-20a-3p MIMAT0004493			PTENp13 3'UTR	PTENp14 3'UTR
	hsa-miR-26a-1-3p MIMAT0004499	hsa-miR-26a-1-3p MIMAT0004499			hsa-miR-214-3p MIMAT0000271	hsa-miR-214-3p MIMAT0000271			hsa-miR-19b-1-5p MIMAT0004491	hsa-miR-19b-1-5p MIMAT0004491
	hsa-miR-21-3p MIMAT0004494			Long_tailed_chinchilla	PTEN 3'UTR	PTENp1 3'UTR	miR-20a,miR-21,miR-214,miR-19b,miR-26a		hsa-miR-214-5p MIMAT0004564	hsa-miR-214-3p MIMAT0000271
	hsa-miR-20a-3p MIMAT0004493				hsa-miR-20a-5p MIMAT0000075	hsa-miR-214-5p MIMAT0004564			hsa-miR-19b-3p MIMAT0000074	hsa-miR-21-5p MIMAT0000076
Crab-eating_macaque	PTEN 3'UTR	PTENp1 3'UTR	miR-20a,miR-21,miR-214,miR-19b,miR-26a		hsa-miR-19b-3p MIMAT0000074	hsa-miR-26a-5p MIMAT0000082			hsa-miR-20a-3p MIMAT0004493	hsa-miR-19b-3p MIMAT0000074
	hsa-miR-214-3p MIMAT0000271	hsa-miR-214-5p MIMAT0004564			hsa-miR-214-5p MIMAT0004564	hsa-miR-19b-1-5p MIMAT0004491			hsa-miR-20a-5p MIMAT0000075
	hsa-miR-214-5p MIMAT0004564	hsa-miR-214-3p MIMAT0000271			hsa-miR-19b-1-5p MIMAT0004491	hsa-miR-20a-5p MIMAT0000075			hsa-miR-21-5p MIMAT0000076
	hsa-miR-26a-5p MIMAT0000082	hsa-miR-20a-3p MIMAT0004493			hsa-miR-21-3p MIMAT0004494	hsa-miR-26a-1-3p MIMAT0004499			PTENp17 3'UTR
	hsa-miR-19b-3p MIMAT0000074	hsa-miR-21-5p MIMAT0000076			hsa-miR-26a-5p MIMAT0000082	hsa-miR-19b-3p MIMAT0000074			hsa-miR-214-3p MIMAT0000271
	hsa-miR-21-3p MIMAT0004494	hsa-miR-21-3p MIMAT0004494			hsa-miR-20a-3p MIMAT0004493	hsa-miR-21-3p MIMAT0004494			hsa-miR-19b-1-5p MIMAT0004491
	hsa-miR-19b-1-5p MIMAT0004491	hsa-miR-20a-5p MIMAT0000075			hsa-miR-26a-1-3p MIMAT0004499	hsa-miR-20a-3p MIMAT0004493			hsa-miR-19b-3p MIMAT0000074
	hsa-miR-20a-3p MIMAT0004493	hsa-miR-19b-1-5p MIMAT0004491			hsa-miR-21-5p MIMAT0000076	hsa-miR-21-5p MIMAT0000076			hsa-miR-20a-5p MIMAT0000075
	hsa-miR-21-5p MIMAT0000076	hsa-miR-26a-5p MIMAT0000082			hsa-miR-214-3p MIMAT0000271	hsa-miR-19b-1-5p MIMAT0004491
	hsa-miR-20a-5p MIMAT0000075	hsa-miR-26a-1-3p MIMAT0004499		BMR	PTEN 3'UTR	PTENp1 3'UTR	no shared miRNA
	hsa-miR-26a-1-3p MIMAT0004499	hsa-miR-19b-3p MIMAT0000074			N/A	hsa-miR-21-5p MIMAT0000076
Gorilla	PTEN 3'UTR	PTENp1 3'UTR	miR-19b,miR-26a			hsa-miR-26a-5p MIMAT0000082
	hsa-miR-19b-3p MIMAT0000074	hsa-miR-19b-1-5p MIMAT0004491		Pig	PTEN 3'UTR	PTENp1 3'UTR	miR-19b,miR-20a
	hsa-miR-26a-5p MIMAT0000082	hsa-miR-26a-5p MIMAT0000082			hsa-miR-19b-1-5p MIMAT0004491	hsa-miR-214-3p MIMAT0000271
	hsa-miR-214-3p MIMAT0000271				hsa-miR-26a-5p MIMAT0000082	hsa-miR-19b-1-5p MIMAT0004491
	hsa-miR-214-5p MIMAT0004564				hsa-miR-26a-1-3p MIMAT0004499	hsa-miR-20a-5p MIMAT0000075
	hsa-miR-26a-1-3p MIMAT0004499				hsa-miR-20a-5p MIMAT0000075
	hsa-miR-20a-3p MIMAT0004493				hsa-miR-21-5p MIMAT0000076
	hsa-miR-21-3p MIMAT0004494				PTENp2 3'UTR	PTENp3 3'UTR
	hsa-miR-20a-5p MIMAT0000075				hsa-miR-214-3p MIMAT0000271	hsa-miR-19b-1-5p MIMAT0004491
	hsa-miR-19b-1-5p MIMAT0004491				hsa-miR-19b-1-5p MIMAT0004491	hsa-miR-20a-5p MIMAT0000075
	hsa-miR-21-5p MIMAT0000076				hsa-miR-20a-5p MIMAT0000075	hsa-miR-26a-1-3p MIMAT0004499
						hsa-miR-26a-5p MIMAT0000082
N/A means that the ddG value of predicted specific miRNAs higher than the cutoff value.
